# Supplementary material for: Embedding Physical Activity into Community-Based Peer Support Groups for those Severely Affected by Mental Illness
Source: Int J Environ Res Public Health. 2023 Jan 27;20(3):2291. doi: 10.3390/ijerph20032291 (PMC9916288; doi:10.3390/ijerph20032291)
Supplement: Supplementary file 1 [file ijerph-20-02291-s001.zip]

Archive with 1 entries (1 files):
- ijerph-2059799-supplementary.pdf
